# Supplementary material for: Antimicrobial Peptides, Bacteriocins and Mycocins as Natural Antimicrobials: Applications in Food Safety, Agriculture and Healthcare
Source: Antibiotics (Basel). 2026 Jun 30;15(7):649. doi: 10.3390/antibiotics15070649 (PMC13403446; doi:10.3390/antibiotics15070649)
Supplement: Supplementary file 1 [file antibiotics-15-00649-s001.zip]

Archive with 1 entries (1 files):
- antibiotics-4379832-supplementary.pdf
